# Supplementary material for: Synthesis of Anti-Inflammatory Spirostene-Pyrazole Conjugates by a Consecutive Multicomponent Reaction of Diosgenin with Oxalyl Chloride, Arylalkynes and Hydrazines or Hydrazones
Source: Molecules. 2021 Dec 28;27(1):162. doi: 10.3390/molecules27010162 (PMC8746855; doi:10.3390/molecules27010162)
Supplement: Supplementary file 1 [file molecules-27-00162-s001.zip]

Archive with 1 entries (1 files):
- molecules-1501631-supplementary.pdf
